# Supplementary material for: A randomised Phase IIa trial of amine oxidase copper-containing 3 (AOC3) inhibitor BI 1467335 in adults with non-alcoholic steatohepatitis
Source: Nat Commun. 2023 Nov 6;14:7151. doi: 10.1038/s41467-023-42398-w (PMC10628239; doi:10.1038/s41467-023-42398-w)
Supplement: Supplementary file 4 — Source Data [file 41467_2023_42398_MOESM4_ESM.xlsx]

## Sheet: Figure 2
Figure 2
	Study Arm	Mean AOC3 activity relative to baseline (%)
		Planned times [h]
		-99	-98	-0.5	0.5	1	2	3	6	8	335.5	671.5	672.5	673	674	675	678	680	1007.5	1343.5	2015.5	2016.5	2017	2018	2019	2022	2024	2040	2688
	Placebo		100	100	93.6	96.3	94.5	91.8	90	89.1	96.3	101	94.1	92.8	93.6	93.1	91.5	91.5	99.2	98.2	102	96.7	97.4	96.3	94.5	92.7	93.8	89.4	97.4
	BI 1467335 1 mg		100	100	74.4	51.1	46.7	43.7	46.7	46.2	31.1	28.7	20.2	11.9	13.4	16.1	15.9	13.9	24.4	29.1	24	14.9	10	10.8	10.8	11.3	17.3	24.5	85.2
	BI 1467335 3 mg	100	100	100	45.2	19.8	19.3	18.5	21.4	25.3	14.3	12.6	4.97	4.67	5.41	8.77	5.19	7.26	11.4	30.7	13.1	11.4	5.35	5.16	5.69	9.44	15.3	19.6	119
	BI 1467335 6 mg	100	100	100	45	17	15	15.6	18.8	18	10.5	6.61	3.68	2.4	3.5	4.07	4.13	5.96	9.28	6.54	8.27	5.1	3.26	2.14	4.05	2.72	2.55	4.82	64.1
	BI 1467335 10 mg	100	100	100	32	11.4	5.83	15.4	15.1	15.7	5.75	2.92	3.06	1.53	1.55	1.82	0.609	3.41	3.96	4.14	2.06	2.16	2.6	1.58	0.906	1.21	1.69	3.14	57.1

## Sheet: Figure 3
Figure 3
	Multiple contrast test results of non−flat dose response shape for ALT relative to baseline in % at week 12 − PPS
	Contrast:
	Study arm	sigEmax*	logistic*	quadratic*	linear*	exponential*
	Placebo	0.6119	0.6083	0.692	0.6011	0.5158
	BI 1467335 1 mg	0.258	0.2342	0.1894	0.1966	0.1918
	BI 1467335 3 mg	0.0899	0.1085	0.0011	0.0817	0.1372
	BI 1467335 6 mg	−0.2674	−0.2396	−0.2221	−0.1183	−0.0214
	BI 1467335 10 mg	−0.6924	−0.7113	−0.6603	−0.7611	−0.8233
	Multiple Contrast Test:
		t-Stat	adjecent p-value
	sigEmax*	2.437	0.0212
	logistic*	2.422	0.0216
	quadratic*	2.3629	0.0254
	linear*	2.3702	0.0256
	exponential*	2.2773	0.0321
	Critical value	2.0839
	* significant test result (rejecting the null hypothesis of a flat dose−response curve) with alpha 0.05, one−sided
	ALT relative to baseline in % MMRM results at Week 12 − PPS
	Treatment group	n	Relative to baseline, %			Comparison vs placebo, %
			Adjusted mean	90% CI		Adjusted mean	90% CI
				Lower	Upper		Lower	Upper
	Placebo	28	92.66	83.38	102.96
	BI 1467335 1 mg	12	97.32	82.91	114.24	4.66	−13.46	22.79
	BI 1467335 3 mg	13	87.49	74.91	102.18	−5.17	−21.69	11.36
	BI 1467335 6 mg	14	80.61	69.4	93.64	−12.04	−27.37	3.28
	BI 1467335 10 mg	27	77.57	69.69	86.35	−15.08	−27.83	−2.34

## Sheet: Figure 4
Figure 4
	Multiple contrast test results of non−flat dose response shape for CK−18 caspase relative to baseline in % at Week 12 − PPS
	Contrast:
	Study arm	sigEmax*	logistic*	quadratic*	linear*	exponential*
	Placebo	0.6137	0.6104	0.6928	0.6018	0.5154
	BI 1467335 1 mg	0.262	0.2387	0.1925	0.2021	0.1989
	BI 1467335 3 mg	0.0846	0.1026	−0.0004	0.0773	0.1312
	BI 1467335 6 mg	−0.2723	−0.2444	−0.2287	−0.1223	−0.0227
	BI 1467335 10 mg	−0.6880	−0.7072	−0.6562	−0.7590	−0.8228
	Multiple Contrast Test
		t-Stat	adjecent p-value
	sigEmax*	3.0086	0.0042
	logistic*	2.9329	0.0047
	quadratic*	2.7154	0.0098
	linear*	2.7605	0.0093
	exponential*	2.6637	0.0112
	Critical value	2.083
	*	significant test result (rejecting the null hypothesis of a flat dose−response curve) with alpha 0.05, one−sided
	CK-18 caspase relative to baseline in % MMRM results at Week 12 − PPS
	Treatment group	n	Relative to baseline, %			Comparison vs placebo, %
			Adjusted mean	90% confidence interval		Adjusted mean	90% confidence interval
				Lower	Upper		Lower	Upper
	Placebo	29	101.35	85.02	120.83
	BI 1467335 1 mg	12	155.04	118.4	203.03	53.69	9	98.38
	BI 1467335 3 mg	12	96.87	74.05	126.72	−4.48	−35.55	26.59
	BI 1467335 6 mg	14	80.51	62.62	103.52	−20.84	−47.49	5.81
	BI 1467335 10 mg	26	78.08	65.07	93.69	−23.27	−45.79	−0.76

## Sheet: Supplementary Figure 2a
Supplementary Figure 2a
	Multiple contrast test results of non−flat dose response shape for AST relative to baseline in % at Week 12 − PPS
	Contrast:
	Study arm	linear
	Placebo	0.6048
	BI 1467335 1 mg	0.2053
	BI 1467335 3 mg	0.0793
	BI 1467335 6 mg	−0.1362
	BI 1467335 10 mg	−0.7532
	Multiple Contrast Test:
		t-Stat	Adjecent p-value
	linear	1.3811	0.1935
	Critical value:	2.0846
	*	significant test result (rejecting the null hypothesis of a flat dose−response curve) with alpha 0.05, one−sided
	AST relative to baseline in % MMRM at Week 12 − PPS
	Treatment/ Time point	n	Relative to baseline, %			Comparison vs placebo, %
			Mean	90% confidence interval		Adjusted mean	90% confidence interval
				Lower	Upper		Lower	Upper
	Placebo	27	93.77	85.21	103.19
	BI 1467335 1 mg	12	105.17	91.21	121.27	11.4	−5.80	28.59
	BI 1467335 3 mg	13	90.09	78.37	103.57	−3.68	−18.81	11.45
	BI 1467335 6 mg	14	84.12	73.61	96.13	−9.65	−23.82	4.52
	BI 1467335 10 mg	23	87.83	79.39	97.17	−5.94	−18.46	6.58

## Sheet: Supplementary Figure 2b
Supplementary Figure 2b
	Multiple contrast test results of non−flat dose response shape for AP relative to baseline in % at Week 12 − PPS
	Contrast:
	Study arm	linear
	Placebo	0.5908
	BI 1467335 1 mg	0.1921
	BI 1467335 3 mg	0.0909
	BI 1467335 6 mg	−0.1021
	BI 1467335 10 mg	−0.7716
	Multiple Contrast Test:
		t-Stat	Adjecent p-value
	linear	0.7939	0.4263
	Critical value:	2.0875
	*	significant test result (rejecting the null hypothesis of a flat dose−response curve) with alpha 0.05, one−sided
	AP relative to baseline in % MMRM at Week 12 − PPS
	Treatment/ Time point	n	Relative to baseline, %			Comparison vs placebo, %
			Mean	90% confidence interval		Adjusted mean	90% confidence interval
				Lower	Upper		Lower	Upper
	Placebo	29	96.62	93.02	100.36
	BI 1467335 1 mg	12	97.58	92.08	103.42	0.96	−5.75	7.67
	BI 1467335 3 mg	13	100.52	95.01	106.35	3.89	−2.75	10.54
	BI 1467335 6 mg	14	98.47	93.24	103.99	1.85	−4.54	8.23
	BI 1467335 10 mg	28	94.71	91.14	98.41	−1.91	−7.01	3.18

## Sheet: Supplementary Figure 2c
Supplementary Figure 2c
	Multiple contrast test results of non−flat dose response shape for GGT relative to baseline in % at Week 12 − PPS
	Contrast:
	Study arm	linear
	Placebo	0.6032
	BI 1467335 1 mg	0.1869
	BI 1467335 3 mg	0.0902
	BI 1467335 6 mg	−0.1196
	BI 1467335 10 mg	−0.7608
	Multiple Contrast Test:
		t-Stat	Adjecent p-value
	linear	1.3597	0.2006
	Critical value:	2.0847
	*	significant test result (rejecting the null hypothesis of a flat dose−response curve) with alpha 0.05, one−sided
	GGT relative to baseline in % MMRM results at Week 12 − PPS
	Treatment/ Time point	n	Relative to baseline, %			Comparison vs placebo, %
			Mean	90% confidence interval		Adjusted mean	90% confidence interval
				Lower	Upper		Lower	Upper
	Placebo	29	91.37	83.94	99.46
	BI 1467335 1 mg	12	99.42	87.15	113.42	8.06	−7.07	23.18
	BI 1467335 3 mg	13	92.44	81.23	105.18	1.07	−12.98	15.12
	BI 1467335 6 mg	14	99.51	87.96	112.58	8.14	−6.25	22.54
	BI 1467335 10 mg	28	83.7	76.7	91.34	−7.66	−18.19	2.86

## Sheet: Supplementary Figure 2d
Supplementary Figure 2d
	Multiple contrast test results of non−flat dose response shape for CK-18 total relative to baseline in % at Week 12 − PPS
	Contrast:
	Study arm	linear
	Placebo	0.6046
	BI 1467335 1 mg	0.1898
	BI 1467335 3 mg	0.0859
	BI 1467335 6 mg	−0.1210
	BI 1467335 10 mg	−0.7592
	Multiple Contrast Test:
		t-Stat	Adjecent p-value
	linear	1.7674	0.0979
	Critical value:	2.0833
	*	significant test result (rejecting the null hypothesis of a flat dose−response curve) with alpha 0.05, one−sided
	CK−18 total relative to baseline in % MMRM results at Week 12 − PPS
	Treatment/ Time point	n	Relative to baseline, %			Comparison vs placebo, %
			Mean	90% confidence interval		Adjusted mean	90% confidence interval
				Lower	Upper		Lower	Upper
	Placebo	28	92.44	79.95	106.89
	BI 1467335 1 mg	11	128.33	102.26	161.04	35.89	4.29	67.49
	BI 1467335 3 mg	13	99.56	80.32	123.39	7.11	−17.62	31.85
	BI 1467335 6 mg	14	94.74	77.2	116.27	2.3	−21.12	25.71
	BI 1467335 10 mg	26	81.47	70.22	94.52	−10.97	−28.87	6.92

## Sheet: Supplementary Figure 3
Supplementary Figure 3
	ALT relative to baseline in % MMRM results over time − PPS
	Treatment/ Time point	n	Relative to baseline, %			Comparison vs Placebo
			Mean	90% confidence interval		Adjusted mean	90% confidence interval
				Lower	Upper		Lower	Upper
	Placebo
	Day 15 (week 2)	29	92.12	84.5	100.43
	Day 29 (week 4)	28	96.65	88.68	105.34
	Day 43 (week 6)	29	91.06	82.36	100.69
	Day 57 (week 8)	29	92.79	85.27	100.98
	Day 85 (week 12)	28	92.66	83.38	102.96
	BI 1467335 1 mg
	Day 15 (week 2)	13	94.4	82.94	107.44	2.27	−12.08	16.62
	Day 29 (week 4)	13	99.56	87.57	113.19	2.91	−12.10	17.91
	Day 43 (week 6)	13	93.8	80.69	109.04	2.74	−13.83	19.3
	Day 57 (week 8)	13	101.79	89.67	115.55	9	−5.87	23.87
	Day 85 (week 12)	12	97.32	82.91	114.24	4.66	−13.46	22.79
	BI 1467335 3 mg
	Day 15 (week 2)	13	90.42	79.51	102.82	−1.70	−15.61	12.21
	Day 29 (week 4)	12	86.96	76.41	98.97	−9.69	−23.50	4.12
	Day 43 (week 6)	12	89.4	76.82	104.03	−1.67	−17.83	14.5
	Day 57 (week 8)	13	90.95	80.19	103.15	−1.84	−15.56	11.87
	Day 85 (week 12)	13	87.49	74.91	102.18	−5.17	−21.69	11.36
	BI 1467335 6 mg
	Day 15 (week 2)	13	89.9	79.2	102.05	−2.22	−15.93	11.48
	Day 29 (week 4)	12	87.06	76.73	98.78	−9.59	−23.20	4.02
	Day 43 (week 6)	13	88.15	76.17	102.02	−2.91	−18.51	12.69
	Day 57 (week 8)	14	82.96	73.47	93.67	−9.83	−22.44	2.77
	Day 85 (week 12)	14	80.61	69.4	93.64	−12.04	−27.37	3.28
	BI 1467335 10 mg
	Day 15 (week 2)	25	85.42	77.99	93.55	−6.70	−17.75	4.34
	Day 29 (week 4)	27	90.98	83.33	99.33	−5.67	−17.12	5.78
	Day 43 (week 6)	28	85.82	77.49	95.05	−5.24	−17.83	7.35
	Day 57 (week 8)	27	87.02	79.79	94.91	−5.77	−16.59	5.04
	Day 85 (week 12)	27	77.57	69.69	86.35	−15.08	−27.83	−2.34
	AST relative to baseline in % MMRM results over time − PPS
	Treatment/ Time point	n	Relative to baseline, %			Comparison vs Placebo
			Mean	90% confidence interval		Adjusted mean	90% confidence interval
				Lower	Upper		Lower	Upper
	Placebo
	Day 15 (week 2)	27	94.68	86.96	103.09
	Day 29 (week 4)	26	95.51	87.21	104.6
	Day 43 (week 6)	29	92.53	83.54	102.49
	Day 57 (week 8)	29	95.01	85.97	104.99
	Day 85 (week 12)	27	93.77	85.21	103.19
	BI 1467335 1 mg
	Day 15 (week 2)	13	93.24	82.42	105.48	−1.44	−15.22	12.34
	Day 29 (week 4)	13	101.71	89.34	115.78	6.2	−9.29	21.68
	Day 43 (week 6)	13	98.55	84.66	114.73	6.02	−11.40	23.44
	Day 57 (week 8)	13	108.29	93.34	125.64	13.29	−5.10	31.67
	Day 85 (week 12)	12	105.17	91.21	121.27	11.4	−5.80	28.59
	BI 1467335 3 mg
	Day 15 (week 2)	12	92.11	81.16	104.54	−2.57	−16.48	11.34
	Day 29 (week 4)	11	93.38	81.24	107.32	−2.14	−17.37	13.1
	Day 43 (week 6)	12	91.01	77.92	106.29	−1.52	−18.23	15.18
	Day 57 (week 8)	13	93.04	80.18	107.97	−1.96	−18.46	14.54
	Day 85 (week 12)	13	90.09	78.37	103.57	−3.68	−18.81	11.45
	BI 1467335 6 mg
	Day 15 (week 2)	13	88.52	78.42	99.93	−6.16	−19.38	7.07
	Day 29 (week 4)	12	88.97	78.05	101.41	−6.54	−20.90	7.81
	Day 43 (week 6)	13	94.79	81.72	109.94	2.26	−14.50	19.02
	Day 57 (week 8)	14	91.99	79.77	106.08	−3.02	−19.02	12.99
	Day 85 (week 12)	14	84.12	73.61	96.13	−9.65	−23.82	4.52
	BI 1467335 10 mg
	Day 15 (week 2)	23	90.67	82.92	99.14	−4.01	−15.32	7.3
	Day 29 (week 4)	26	99.56	90.97	108.95	4.05	−8.32	16.42
	Day 43 (week 6)	27	89.35	80.53	99.14	−3.18	−16.30	9.94
	Day 57 (week 8)	27	91.86	82.97	101.69	−3.15	−16.34	10.04
	Day 85 (week 12)	23	87.83	79.39	97.17	−5.94	−18.46	6.58
	AP relative to baseline in % MMRM results over time − PPS
	Treatment/ Time point	n	Relative to baseline, %			Comparison vs Placebo
			Mean	90% confidence interval		Adjusted mean	90% confidence interval
				Lower	Upper		Lower	Upper
	Placebo
	Day 15 (week 2)	29	96.15	93.11	99.29
	Day 29 (week 4)	28	98.69	95.38	102.12
	Day 43 (week 6)	29	97.56	94.28	100.96
	Day 57 (week 8)	29	95.86	92.76	99.06
	Day 85 (week 12)	29	96.62	93.02	100.36
	BI 1467335 1 mg
	Day 15 (week 2)	13	94.29	89.91	98.87	−1.87	−7.26	3.53
	Day 29 (week 4)	13	100.04	95.16	105.17	1.35	−4.63	7.33
	Day 43 (week 6)	13	97.88	93.05	102.97	0.32	−5.60	6.25
	Day 57 (week 8)	13	93.73	89.27	98.41	−2.13	−7.63	3.37
	Day 85 (week 12)	12	97.58	92.08	103.42	0.96	−5.75	7.67
	BI 1467335 3 mg
	Day 15 (week 2)	13	97.12	92.61	101.86	0.97	−4.51	6.44
	Day 29 (week 4)	13	98.63	93.81	103.69	−0.06	−5.95	5.83
	Day 43 (week 6)	12	97.48	92.55	102.67	−0.08	−6.05	5.89
	Day 57 (week 8)	13	97.63	92.98	102.52	1.78	−3.85	7.41
	Day 85 (week 12)	13	100.52	95.01	106.35	3.89	−2.75	10.54
	BI 1467335 6 mg
	Day 15 (week 2)	13	99.69	95.11	104.49	3.54	−1.98	9.05
	Day 29 (week 4)	13	95.2	90.58	100.06	−3.49	−9.18	2.2
	Day 43 (week 6)	13	98.99	94.15	104.09	1.44	−4.44	7.31
	Day 57 (week 8)	14	96.98	92.5	101.67	1.12	−4.34	6.58
	Day 85 (week 12)	14	98.47	93.24	103.99	1.85	−4.54	8.23
	BI 1467335 10 mg
	Day 15 (week 2)	27	98.21	95.05	101.48	2.05	−2.34	6.45
	Day 29 (week 4)	28	98.44	95.14	101.86	−0.25	−4.94	4.44
	Day 43 (week 6)	28	97.52	94.21	100.95	−0.03	−4.71	4.64
	Day 57 (week 8)	27	98.52	95.27	101.89	2.67	−1.84	7.17
	Day 85 (week 12)	28	94.71	91.14	98.41	−1.91	−7.01	3.18
	GGT relative to baseline in % MMRM results over time − PPS
	Treatment/ Time point	n	Relative to baseline, %			Comparison vs Placebo
			Mean	90% confidence interval		Adjusted mean	90% confidence interval
				Lower	Upper		Lower	Upper
	Placebo
	Day 15 (week 2)	29	91.81	87.11	96.76
	Day 29 (week 4)	28	95.51	89.78	101.6
	Day 43 (week 6)	29	91.28	84.61	98.47
	Day 57 (week 8)	29	91.88	85.63	98.59
	Day 85 (week 12)	29	91.37	83.94	99.46
	BI 1467335 1 mg
	Day 15 (week 2)	13	85.09	78.61	92.1	−6.72	−14.94	1.5
	Day 29 (week 4)	13	103.97	94.76	114.07	8.46	−2.75	19.67
	Day 43 (week 6)	13	102.1	91.01	114.54	10.83	−2.69	24.34
	Day 57 (week 8)	13	94.94	85.34	105.61	3.06	−8.86	14.97
	Day 85 (week 12)	12	99.42	87.15	113.42	8.06	−7.07	23.18
	BI 1467335 3 mg
	Day 15 (week 2)	13	93.76	86.59	101.52	1.95	−6.81	10.71
	Day 29 (week 4)	13	87.86	80.05	96.44	−7.65	−17.61	2.31
	Day 43 (week 6)	12	94.01	83.66	105.64	2.73	−10.07	15.53
	Day 57 (week 8)	13	90.22	81.06	100.41	−1.66	−13.14	9.81
	Day 85 (week 12)	13	92.44	81.23	105.18	1.07	−12.98	15.12
	BI 1467335 6 mg
	Day 15 (week 2)	13	93.99	86.96	101.59	2.18	−6.50	10.87
	Day 29 (week 4)	13	91.14	83.28	99.74	−4.37	−14.40	5.66
	Day 43 (week 6)	13	87.81	78.55	98.15	−3.47	−15.34	8.41
	Day 57 (week 8)	14	87.83	79.29	97.29	−4.05	−15.03	6.93
	Day 85 (week 12)	14	99.51	87.96	112.58	8.14	−6.25	22.54
	BI 1467335 10 mg
	Day 15 (week 2)	27	89.71	84.96	94.72	−2.10	−8.88	4.68
	Day 29 (week 4)	28	90.97	85.42	96.89	−4.54	−12.67	3.6
	Day 43 (week 6)	28	89.93	83.17	97.23	−1.35	−11.10	8.4
	Day 57 (week 8)	27	91.43	84.99	98.36	−0.45	−9.64	8.74
	Day 85 (week 12)	28	83.7	76.7	91.34	−7.66	−18.19	2.86
	CK-18 caspase relative to baseline in % MMRM results over time − PPS
	Treatment/ Time point	n	Relative to baseline, %			Comparison vs Placebo
			Mean	90% confidence interval		Adjusted mean	90% confidence interval
				Lower	Upper		Lower	Upper
	Placebo
	Day 15 (week 2)	28	97.85	85.51	111.97
	Day 29 (week 4)	29	102.41	87.73	119.55
	Day 43 (week 6)	29	113.53	97.41	132.32
	Day 57 (week 8)	29	104.44	88.52	123.22
	Day 85 (week 12)	29	101.35	85.02	120.83
	BI 1467335 1 mg
	Day 15 (week 2)	13	135.61	111.34	165.17	37.76	8.49	67.03
	Day 29 (week 4)	12	136.17	107.38	172.69	33.76	−1.64	69.16
	Day 43 (week 6)	13	106.39	84.66	133.69	−7.14	−36.46	22.17
	Day 57 (week 8)	13	157.77	123.27	201.93	53.34	11.47	95.2
	Day 85 (week 12)	12	155.04	118.4	203.03	53.69	9	98.38
	BI 1467335 3 mg
	Day 15 (week 2)	13	107.55	88.32	130.97	9.7	−14.79	34.19
	Day 29 (week 4)	13	81.07	64.35	102.14	−21.34	−45.42	2.74
	Day 43 (week 6)	12	97.98	77.52	123.85	−15.55	−43.85	12.75
	Day 57 (week 8)	13	92.57	72.35	118.45	−11.86	−39.96	16.23
	Day 85 (week 12)	12	96.87	74.05	126.72	−4.48	−35.55	26.59
	BI 1467335 6 mg
	Day 15 (week 2)	14	88.96	73.66	107.44	−8.89	−29.99	12.21
	Day 29 (week 4)	14	81.58	65.39	101.78	−20.83	−44.58	2.92
	Day 43 (week 6)	13	92.62	74.02	115.9	−20.91	−47.70	5.88
	Day 57 (week 8)	14	109.82	86.72	139.07	5.39	−25.42	36.19
	Day 85 (week 12)	14	80.51	62.62	103.52	−20.84	−47.49	5.81
	BI 1467335 10 mg
	Day 15 (week 2)	26	97.78	85.2	112.22	−0.07	−18.70	18.56
	Day 29 (week 4)	27	97.37	83.11	114.08	−5.04	−26.89	16.81
	Day 43 (week 6)	28	86.76	74.34	101.26	−26.77	−48.48	−5.06
	Day 57 (week 8)	27	93.94	79.33	111.25	−10.49	−33.73	12.74
	Day 85 (week 12)	26	78.08	65.07	93.69	−23.27	−45.79	−0.76
	CK−18 total relative to baseline in % MMRM results over time − PPS
	Treatment/ Time point	n	Relative to baseline, %			Comparison vs Placebo
			Mean	90% confidence interval		Adjusted mean	90% confidence interval
				Lower	Upper		Lower	Upper
	Placebo
	Day 15 (week 2)	28	89.54	80.48	99.63
	Day 29 (week 4)	29	96.39	84.71	109.68
	Day 43 (week 6)	29	96.6	85.23	109.49
	Day 57 (week 8)	29	94.7	83.32	107.63
	Day 85 (week 12)	28	92.44	79.95	106.89
	BI 1467335 1 mg
	Day 15 (week 2)	13	118.06	100.9	138.14	28.52	8.06	48.97
	Day 29 (week 4)	11	132.3	107.63	162.62	35.9	6.43	65.38
	Day 43 (week 6)	12	108.56	89.58	131.58	11.97	−11.74	35.67
	Day 57 (week 8)	11	129.54	105.79	158.61	34.84	6.39	63.29
	Day 85 (week 12)	11	128.33	102.26	161.04	35.89	4.29	67.49
	BI 1467335 3 mg
	Day 15 (week 2)	12	95.61	81.24	112.51	6.06	−11.85	23.97
	Day 29 (week 4)	12	81.99	67.24	99.96	−14.40	−34.53	5.72
	Day 43 (week 6)	10	99.72	81.33	122.28	3.12	−20.14	26.39
	Day 57 (week 8)	13	85.64	70.68	103.77	−9.06	−29.08	10.97
	Day 85 (week 12)	13	99.56	80.32	123.39	7.11	−17.62	31.85
	BI 1467335 6 mg
	Day 15 (week 2)	13	89.58	76.71	104.6	0.03	−16.66	16.72
	Day 29 (week 4)	14	92.99	77.31	111.85	−3.40	−24.45	17.66
	Day 43 (week 6)	12	98.8	81.83	119.27	2.2	−19.85	24.24
	Day 57 (week 8)	14	112.78	93.92	135.44	18.09	−5.67	41.85
	Day 85 (week 12)	14	94.74	77.2	116.27	2.3	−21.12	25.71
	BI 1467335 10 mg
	Day 15 (week 2)	26	92.58	82.97	103.3	3.04	−10.76	16.83
	Day 29 (week 4)	27	92.92	81.42	106.04	−3.47	−20.78	13.84
	Day 43 (week 6)	28	85.43	75.28	96.95	−11.17	−27.22	4.89
	Day 57 (week 8)	27	90.57	79.46	103.24	−4.13	−20.89	12.64
	Day 85 (week 12)	26	81.47	70.22	94.52	−10.97	−28.87	6.92

## Sheet: Supplementary Figure 6
Supplementary Figure 6
	Treatment/ Time point	Pro-C3 (ng/mL)
		n	mean	SD
	Placebo
	Baseline	31	16.64	6.45
	Day 29 (week 4)	32	16.71	6.45
	Day 85 (week 12)	32	16.16	6.92
	Day 113 (Follow-up)	32	19.19	16.11
	BI 1467335 1 mg
	Baseline	16	20.64	15.03
	Day 29 (week 4)	14	19.52	10.18
	Day 85 (week 12)	13	17.43	6.58
	Day 113 (Follow-up)	13	18.26	7.81
	BI 1467335 3 mg
	Baseline	16	19.89	14.17
	Day 29 (week 4)	15	21.74	17.97
	Day 85 (week 12)	14	20.16	18.9
	Day 113 (Follow-up)	13	17.51	12.96
	BI 1467335 6 mg
	Baseline	16	14.91	4.35
	Day 29 (week 4)	15	14.26	5.44
	Day 85 (week 12)	14	14.56	8.07
	Day 113 (Follow-up)	16	15.09	3.89
	BI 1467335 10 mg
	Baseline	31	18.78	12.4
	Day 29 (week 4)	31	18.75	14.35
	Day 85 (week 12)	26	14.6	5.05
	Day 113 (Follow-up)	28	15.14	5.65
